# Supplementary material for: Breast cancer gene expression datasets do not reflect the disease at the population level
Source: NPJ Breast Cancer. 2020 Aug 25;6:39. doi: 10.1038/s41523-020-00180-x (PMC7447772; doi:10.1038/s41523-020-00180-x)
Supplement: Supplementary file 2 — Supplementary Dataset 1 [file 41523_2020_180_MOESM2_ESM.xlsx]

## Sheet: Summary of studies included
	Dataset	PMID	Dataset_accession	Platform_description	Platform	Notes	country	patients*	publication	race	age at diagnosis	median age at diagnosis	follow.up.months	median follow up years	year of diagnosis	earliest year of diagnosis	latest year of diagnosis	histologic grade	year of birth	year of death	lymph node status	lymph node stgae	ER status	PR status	HER2 status	menopausal status	BMI	tumour size(mm)	tumour stage	ethinicity	days to death	tumous recurrence(yes or no)	tumour recurrence(months)	disease recurrence free survival (yes/no)	disease recurrence free survival(months)	disease free survival(yes/no)	disease free survival(months)	disease metastasis free survival(yes/no)	disease metastasis free survival months	OS event	OS time months	metastasis with 5 years	neoadjuvant chemotherapy	adjuvant chemotherapy	chemotherapy	radiotherapy	hormone therapy	endocrine therapy	p53.ihc
1	CAL	17157792	E-TABM-158	Affymetrix HGU	Affymetrix HGU	Dataset of breast cancer patients from the University of California, San Francisco and the California Pacific Medical Center (United States)	USA	118	2006	√	√			√		√	√	√					√	√												√	√	√	√	√	√				√		√
2	DFHCC	20098429	GSE19615	Affymetrix HGU	GPL570	Dana-Farber Harvard Cancer Center (United States)	USA	115	2010		√	√	√	√				√			√		√	√	√							√		√										√
3	DFHCC2	20100965	GSE18864	Affymetrix HGU	GPL570	Dana-Farber Harvard Cancer Center (United States)	USA	84	2010		√	√						√					√	√	√
4	DFHCC3	16473279	GSE3744	Affymetrix HGU	GPL570	Dana-Farber Harvard Cancer Center (United States)	USA	47	2010									√					√	√	√
5	DUKE	16273092	GSE3143	Affymetrix HGU95	GPL8300	Duke university hospital (United States)	USA	158	2006																															√	√
6	DUKE2	18024211	GSE6861	Affymetrix X3U133_XP	GPL1352	Duke university hospital (United States)	USA	161	2007
7	EMC2	19421193	GSE12276	Affymetrix HGU	GPL570	Erasmus Medical Center (The Netherlands)	Netherlands	204	2009																												√				√
8	EORTC10994	15897907	GSE1561	Affymetrix HGU	GPL96	Trial number 10994 from the European Organization for Research and Treatment of Cancer Breast Cancer (Europe)	Europe	49	2005									√			√		√	√					√
9	EXPO	NA	GSE2109	Affymetrix HGU	GPL570	Expression project for oncology, large dataset of microarray data published by the International Genomics Consortium	Unclear	342	NA	√	√ (range)																			√
10	FNCLCC	17659439	GSE7017	In-house cDNA	GPL4819	F_d_ration Nationale des Centres de Lutte contre le Cancer (France)	France	150	2008												√																								√
11	HLP	19688261	E-TABM-543	Illumina	Illumina	University Hospital La Paz (Spain)	Spain	53	2010
12	IRB	18297396	GSE5460	Affymetrix HGU	GPL570	Dana Farber Cancer Institute	USA	129	2006			√						√			√		√		√			√
13	LUND	18430221	GSE31863	Swegene	GPL14374	Lund University Hospital (Sweden)	Sweden	143	2008		√	√						√			√		√	√	√			√												√					√	√	√
14	MAINZ	18593943	GSE11121	Affymetrix HGU	GPL96	Mainz hospital (Germany)	Germany	200	2008			√	√	√	√	√	√	√			√		√	√														√	√
15	MAQC2	20064235	GSE20194	Affymetrix HGU	GPL96///GPL570///GPL1261	Microarray quality control consortium (United States)	USA	278	2010	√	√	√				√	√					√	√	√	√			√
16	MCCC	19960244	GSE19177	Illumina	GPL6106	Peter MacCallum Cancer Centre (Australia)	Australia	75	2010
17	MDA4	16896004	GSE123832	Affymetrix HGU	Affymetrix HGU	MD Anderson Cancer Center (United States)	USA	129	2006		√	√									√		√	√	√			√																	√		√
18	MSK	16049480	GSE2603	Affymetrix HGU	GPL96	Memorial Sloan-Kettering (United States)	USA	121	2005		√	√		√		√	√				√		√	√	√													√	√			√
19	MUG	18592372	GSE10510	Operon	GPL6486	Medical University of Graz (Austria)	Austria	152	2009			√		√	√	√	√						√
20	NCCS	18636107	GSE5364	Affymetrix HGU	GPL96	National Cancer Centre of Singapore (Singapore)	Singapore	183	2008
21	NCI	12917485	Authors' website	In-house cDNA	In-house cDNA	National Cancer Institute (United States)	USA	99	2003		√	√						√			√		√					√								√	√								√		√
22	NKI	12490681, 11823860	Rosetta Inpharmatics	Agilent	Agilent	National Kanker Instituut (The Netherlands)	Netherlands	337	2002		√	√			√			√			√		√					√			√	√	√	√	√	√	√	√	√	√	√				√		√
23	PNC	21910250	GSE20711	Affymetrix HGU	GPL570		Belgium	88	2011						√	√	√	√			√		√									√	√							√	√
24	STK	16280042	GSE1456	Affymetrix HGU	GPL97///GPL96	Stockholm	Sweden	159	2005			√		√	√	√	√	√														√	√							√	√
25	STNO2	12829800	GSE4382	In-house cDNA	GPL180///GPL2776///GPL2777	Stanford/Norway (United States and Norway)	Norway	118	2003		√	√						√			√		√	√	√			√								√	√			√	√				√		√
26	TRANSBIG	17545524	GSE7390	Affymetrix HGU	GPL96	Dataset collected by the TransBIG consortium (Europe)198	Europe	198	2007		√	√		√		√	√	√			√		√		√			√												√	√
27	UCSF	17428335, 14612510	GSE123833	In-house cDNA	In-house cDNA	University of California, San Francisco (United States)	USA	162	2007		√	√						√			√		√	√	√			√				√	√	√	√	√	√	√	√	√	√				√	√
28	UNC4	20813035	GSE18229	Agilent	GPL885///GPL887///GPL1390	University of Northern California (United States)	USA	305	2007		√	√						√			√		√	√	√			√			√	√								√	√
29	UNT	16478745, 17401012	GSE2990	Affymetrix HGU	GPL96	Cohort of untreated breast cancer patients from the Oxford Radcliffe (United Kingdom) and Karolinska (Sweden) hospital	Europe	189	2010					√				√			√		√					√
30	UPP	16141321	GSE3494	Affymetrix HGU	GPL570	Uppsala hospital (Sweden)	Sweden	251	2005		√	√		√	√	√	√	√			√		√	√	√			√												√	√								√
31	METABRIC	22522925	METABRIC	METABRIC			UK/Canada	1980	2012		√	√				√	√	√					√	√	√	√		√	√											√
32	TCGA	23000897	TCGA	TCGA	The Cancer Genome Atlas		USA	1208	2012	√	√	√				√	√	√	√	√			√	√	√	√			√	√	√						√			√	√
33	GSE25066	21558518	GSE25066	Affymetrix HGU	GPL96	Nuvera Biosciences	USA/Peru/Spain	508	2010		√	√		√		√	√	√				√	√	√	√				√					√	√
34	GSE32646	22320227	GSE32646	Affymetrix HGU	GPL570	Osaka University	Japan	115	2012		√	√				√	√	√			√		√	√	√	√ (paper)			√
35	GSE58644	25284793	GSE58644	Affymetrix Gene1.0ST	GPL6244	McGill University	Canada	321	2014		√	√				√	√	√			√		√		√			√	√											√	√				√
36	GSE48091	26077471	GSE48091	Affymetrix RSTA	GPL10379	Karolinska Institutet	Sweden	623	2015					√		√	√
37	GSE24185	21750966	GSE24185	Affymetrix HGU	GPL96	Baylor College of Medicine	USA	103	2011	√	√	√									√		√	√	√	√	√																√
38	GSE50948	24443618	GSE50948	Affymetrix HGU	GPL570	TTB Biostatistics	Germany	156	2014	√	√	√						√			√	√	√	√	√	√		√
39	GSE76275	25208879/26921331	GSE76275	Affymetrix HGU	GPL570	Baylor College of Medicine	USA	265	2015	√	√	√						√			√		√	√	√	√	√	√
40	GSE78958	27148454	GSE78958	Affymetrix HGU	GPL571	Windber Research Institute	USA	424	2016	√						√	√										√		√	√
41	GSE20271	20829329	GSE20271	Affymetrix Gene1.0ST	GPL96	University of Texas M.D. Anderson Cancer Center	USA	178	2010	√	√	√			√	√	√	√					√	√	√	√ (paper)				√
42	GSE2034	15721472	GSE2034	Affymetrix HGU	GPL96		USA	286	2005			√	√	√		√	√	√			√		√	√		√ (paper)			√											√
43	GSE4611	19455418	GSE4611	Affymetrix HGU	GPL96	J.W.Goethe-University	Germany	169	2014			√				√	√	√			√		√		√			√	√
44	GSE4922	17079448	GSE4922	Affymetrix HGU	GPL96/GPL97	Genome Institute of Singapore	Singapore	289	2006		√	√			√	√	√				√		√					√								√	√											√	√
45	GSE5327	17420468	GSE5327	Affymetrix HGU	GPL96	University of Chicago	USA	58	2007						√		√	√					√														√	√		√	√
46	GSE6532	17401012/18498629	GSE6532	Affymetrix HGU	GPL96/GPL97/GPL570	Princess Margaret Cancer Centre	Canada	404	2007		√	√				√	√	√			√		√	√				√				√	√					√	√
47	GSE12093	18821012	GSE12093	Affymetrix HGU	GPL96	Veridex, LLC	USA	136	2009			√	√	√		√	√	√			√		√						√							√	√			√
48	E-MTAB-4003	29029636	E-MTAB-4003	Affymetrix HGU	Affymetrix HGU	Guy’s Hospital	UK	504	2017		√			√		√	√	√			√		√	√	√											√	√	√	√
49	GSE5462	17885619/20646288	GSE5462	Affymetrix HGU	GPL96	Genomics Institute of the Novartis Research Foundation	USA	116	2007																	√
50	GSE6596	17410534	GSE6596	Affymetrix HGU	GPL96	Institute of Biochemistry	Germany	50	2007		√	√																	√
51	GSE10780	19266279	GSE10780	Affymetrix HGU	GPL570	Moffitt Cancer Center	USA	185	2009									√					√	√	√
52	GSE12763	19567590/21673316	GSE12763	Affymetrix HGU	GPL570	Genentech	USA	51	2009
53	GSE93601	26385458	GSE93601	Affymetrix HGU	GPL22920	Brigham and Women's Hospital	USA	602	2017		√	√			√	√	√		√				√
54	GSE21653	22110708	GSE21653	Affymetrix HGU	GPL570	Institut Paoli-Calmettes	France	266	2010		√	√	√	√		√	√				√		√	√	√				√							√	√												√
55	GSE23720	21339811/2211708	GSE23720	Affymetrix HGU	GPL570/GPL9128	Institut Paoli-Calmettes	France	197	2011		√	√		√		√	√	√			√ (paper table)		√	√	√ (paper table)			√ (paper table)
56	GSE20685	21501481	GSE20685	Affymetrix HGU	GPL570	Koo Foundation SYS Cancer Center	Taiwan	327	2011	√	√	√	√	√		√	√						√	√	√				√											√
57	GSE45255	243618380	GSE45255	Affymetrix HGU	GPL96	WFUHS	USA	139	2013		√	√		√	√	√	√	√			√		√	√	√			√								√	√	√	√	√	√			√	√			√
58	GSE5847	17999412/19225562	GSE5847	Affymetrix HGU	GPL96	NCI	USA	95	2007	√		√				√	√						√		√				√	√										√					√
59	GSE17705	20697068	GSE17705	Affymetrix HGU	GPL96	Nuvera Biosciences	USA	298	2010			√				√	√	√			√		√											√	√						√							√
60	GSE16391	19573224	GSE16391	Affymetrix HGU	GPL570	Princess Margaret Cancer Centre	Canada	55	2009		√	√			√	√	√	√			√		√	√	√	√							√										√	√
61	GSE23177	21116709	GSE23177	Affymetrix HGU	GPL570	Nucleomics Core	Belgium	116	2011									√			√		√		√	√
62	GSE9195	18498629/20479250	GSE9195	Affymetrix HGU	GPL570	Princess Margaret Cancer Centre	Canada	77	2008		√	√				√	√	√			√		√	√				√				√	√	√	√
63	GSE28821	21633166	GSE28821	Affymetrix HGU	GPL570	Vanderbilt University	USA	89	2011
64	GSE28796	21633166	GSE28796	Affymetrix HGU	GPL570	Vanderbilt University	USA	54	2011
65	GSE22513	20068102/21633166/20878462	GSE22513	Affymetrix HGU	GPL570	Vanderbilt University	USA	51	2010
66	GSE31448	22110708	GSE31448	Affymetrix HGU	GPL570	Institut Paoli-Calmettes	France	357	2011		√	√				√	√	√					√	√	√											√	√							√					√
67	GSE4779	1922658	GSE4779	Affymetrix HGU	GPL1352	Swiss Institute of Bioinformatics	Switzerland	102	2008													√	√	√
68	GSE69031	17157792	GSE69031	Affymetrix HGU	GPL571	National Cancer Institute (United States)	USA	118	2015	√	√	√	√	√		√	√				√	√	√	√	√			√		√					√	√				√					√	√	√		√
69	GSE7849	18167534	GSE7849	Affymetrix HGU	GPL8300	Institute for Genome Sciences and Policy	USA	78	2008	√	√	√						√			√	√	√	√				√	√						√										√		√
70	GSE24450	22171747	GSE24450	Illumina HumanHT-12 V3.0 expression beadchip	GPL6947	Institute of Biotechnology	Finland	183	2011				√	√
[truncated: 2 more columns]
